# Supplementary material for: Quality of Life in Children with Neurofibromatosis Type 1: Agreement between Parents and Patients, and the Role of Disease Severity and Visibility
Source: Children (Basel). 2024 Aug 22;11(8):1033. doi: 10.3390/children11081033 (PMC11352328; doi:10.3390/children11081033)
Supplement: Supplementary file 1 [file children-11-01033-s001.zip]

Archive with 1 entries (1 files):
- children-3145726-supplementary.pdf
